# Supplementary material for: Computing Power and Sample Size for the False Discovery Rate in Multiple Applications
Source: Genes (Basel). 2024 Mar 7;15(3):344. doi: 10.3390/genes15030344 (PMC10970028; doi:10.3390/genes15030344)
Supplement: Supplementary file 1 [file genes-15-00344-s001.zip]

Archive with 2 entries (2 files):
- FDRsamplesize2-simulation-results.xlsx.xlsx
- FDRSamplesize2-simulation-script.R
