# Supplementary material for: Computing Power and Sample Size for the False Discovery Rate in Multiple Applications
Source: Genes (Basel). 2024 Mar 7;15(3):344. doi: 10.3390/genes15030344 (PMC10970028; doi:10.3390/genes15030344)
Supplement: Supplementary file 1 [file genes-15-00344-s001.zip › FDRsamplesize2-simulation-results.xlsx.xlsx]

## Sheet: Sheet1
Supplementary Table S1: Results of Simulation Studies for desired power=0.5 and desired FDR=0.05
									Fixed Alpha Significance Threshold		FDR Significance Threshold
Setting	Statistical Test in R	FDR Method	Null Parameters	Alternative Parameters	Computed Sample Size	Computed Power	Computed Alpha	Simulation Alpha	Simulation FDR	Simulation Average Power	Simulation FDR	Simulation Average Power
Two Proportion z-Test	prop.test	HM	p1=p2=0.50	p1=0.50; p2=0.70	124	0.50363	0.00134761	0.000962382	0.027213	0.46002	0.0275849	0.4356
Two-sample t-Test	t.test	HM	delta=0	delta=0.50*sigma	86	0.506271	0.00131234	0.00128463	0.0458115	0.5087	0.050544	0.52222
Wlcoxon Rank-Sum Test	wilcox.test	HM	p=0.50	p=0.638447	91	0.505155	0.00131234	0.0012499	0.0416499	0.50578	0.0449552	0.51658
Two Poisson Test	poisson.test	HM	lam1=lam2=10	lam1=10; lam2=15	11	0.544185	0.00134761	0.00118861	0.0351083	0.52326	0.0362882	0.5254
t-Test for Non-zero Correlation	cor.test	HM	rho=0	rho=0.5	38	0.501578	0.00131234	0.0012728	0.044138	0.50608	0.0479892	0.51876
Sign Test	binom.test	HM	p=0.50	p=0.62959	154	0.501278	0.00131234	0.000996738	0.0363036	0.46488	0.0396605	0.47822
Signed Rank Test	wilcox.test	HM	p=p'=0.50	p=0.629591, p'=0.64327	168	0.501723	0.00131234	0.00126206	0.0425951	0.50686	0.0466076	0.51896
Fisher's Exact Test	fisher.test	HM	p1=p2=0.50	p1=0.50; p2=0.667	189	0.501116	0.00134761	0.00110668	0.03152	0.50216	0.033853	0.49108
One-way ANOVA	anova	HM	theta=0	theta=2	8	0.529186	0.00134761	0.0013986	0.0452261	0.53282	0.0494158	0.5545
Cox Proportional Hazards Regression	coxph	HM	HR=1	HR=2	86	0.50333	0.00134761	0.00101129	0.0638336	0.42544	0.0582429	0.40888
Two Negative Binomial Test	anova.nb	HM	logFC=0	logFC=log2	18	0.51671	0.00134761	0.00147899	0.0645096	0.5394	0.0741929	0.56628
Two Proportion z-Test	prop.test	HH	p1=p2=0.50	p1=0.50; p2=0.70	124	0.503634	0.00134766	0.000970003	0.0297318	0.45836	0.0304071	0.43484
Two-sample t-Test	t.test	HH	delta=0	delta=0.50*sigma	86	0.506271	0.00131234	0.0012532	0.043265	0.50332	0.0467549	0.5146
Wlcoxon Rank-Sum Test	wilcox.test	HH	p=0.50	p=0.638447	91	0.505155	0.00131234	0.00125942	0.042058	0.50796	0.0456604	0.51874
Two Poisson Test	poisson.test	HH	lam1=lam2=10	lam1=10; lam2=15	11	0.544189	0.00134766	0.00121741	0.0370761	0.5275	0.0388869	0.5319
t-Test for Non-zero Correlation	cor.test	HH	rho=0	rho=0.5	38	0.501578	0.00131234	0.00128973	0.0467759	0.50774	0.0515637	0.52148
Sign Test	binom.test	HH	p=0.50	p=0.62959	154	0.501278	0.00131234	0.00101125	0.0354853	0.46628	0.0396871	0.4799
Signed Rank Test	wilcox.test	HH	p=p'=0.50	p=0.629591, p'=0.64327	168	0.501723	0.00131234	0.00125045	0.0425481	0.50488	0.0455452	0.5151
Fisher's Exact Test	fisher.test	HH	p1=p2=0.50	p1=0.50; p2=0.667	189	0.501116	0.00134766	0.0011101	0.0324655	0.4988	0.0364018	0.48824
One-way ANOVA	anova	HH	theta=0	theta=2	8	0.529191	0.00134766	0.00137127	0.0449704	0.52568	0.0492267	0.54568
Cox Proportional Hazards Regression	coxph	HH	HR=1	HR=2	86	0.503335	0.00134766	0.0010214	0.0593669	0.42942	0.054036	0.41324
Two Negative Binomial Test	anova.nb	HH	logFC=0	logFC=log2	18	0.516715	0.00134766	0.00146901	0.0641546	0.53614	0.0733021	0.5619
Two Proportion z-Test	prop.test	BH	p1=p2=0.50	p1=0.50; p2=0.70	124	0.500522	0.00131234	0.00098839	0.0281577	0.4594	0.0295883	0.44076
Two-sample t-Test	t.test	BH	delta=0	delta=0.50*sigma	86	0.506271	0.00131234	0.00117269	0.0437599	0.50468	0.0444168	0.50786
Wlcoxon Rank-Sum Test	wilcox.test	BH	p=0.50	p=0.638447	91	0.505155	0.00131234	0.00119225	0.0433454	0.50788	0.0437476	0.51174
Two Poisson Test	poisson.test	BH	lam1=lam2=10	lam1=10; lam2=15	11	0.54116	0.00131234	0.00121426	0.0351727	0.52488	0.0375669	0.53206
t-Test for Non-zero Correlation	cor.test	BH	rho=0	rho=0.5	38	0.501578	0.00131234	0.00119523	0.0452746	0.50748	0.0465637	0.5119
Sign Test	binom.test	BH	p=0.50	p=0.62959	154	0.501278	0.00131234	0.00101282	0.0346292	0.46944	0.0386774	0.48422
Signed Rank Test	wilcox.test	BH	p=p'=0.50	p=0.629591, p'=0.64327	168	0.501723	0.00131234	0.00118459	0.0445029	0.50764	0.0453828	0.51242
Fisher's Exact Test	fisher.test	BH	p1=p2=0.50	p1=0.50; p2=0.667	191	0.501158	0.00131234	0.00111769	0.0303701	0.49738	0.0320009	0.4954
One-way ANOVA	anova	BH	theta=0	theta=2	8	0.524945	0.00131234	0.00128285	0.0460168	0.5255	0.0484834	0.53878
Cox Proportional Hazards Regression	coxph	BH	HR=1	HR=2	86	0.500288	0.00131234	0.000916636	0.0606759	0.42008	0.0526891	0.39322
Two Negative Binomial Test	anova.nb	BH	logFC=0	logFC=log2	18	0.513671	0.00131234	0.00133527	0.060301	0.53894	0.0673461	0.55704
Two Proportion z-Test	prop.test	Jung	p1=p2=0.50	p1=0.50; p2=0.70	123	0.501553	0.00138504	0.000964761	0.0303637	0.4569	0.0301314	0.4301
Two-sample t-Test	t.test	Jung	delta=0	delta=0.50*sigma	86	0.506271	0.00131234	0.0012425	0.043197	0.50308	0.0456308	0.5124
Wlcoxon Rank-Sum Test	wilcox.test	Jung	p=0.50	p=0.638447	91	0.505155	0.00131234	0.00127359	0.0429128	0.50766	0.0466491	0.5192
Two Poisson Test	poisson.test	Jung	lam1=lam2=10	lam1=10; lam2=15	11	0.547313	0.00138504	0.00120723	0.0377153	0.5272	0.0384062	0.52826
t-Test for Non-zero Correlation	cor.test	Jung	rho=0	rho=0.5	38	0.501578	0.00131234	0.00127607	0.0443444	0.51102	0.0489341	0.5232
Sign Test	binom.test	Jung	p=0.50	p=0.62959	154	0.501278	0.00131234	0.00100269	0.034815	0.46762	0.0391715	0.48072
Signed Rank Test	wilcox.test	Jung	p=p'=0.50	p=0.629591, p'=0.64327	168	0.501723	0.00131234	0.00126567	0.0431944	0.50592	0.0469661	0.51804
Fisher's Exact Test	fisher.test	Jung	p1=p2=0.50	p1=0.50; p2=0.667	189	0.502977	0.00138504	0.00110573	0.0332189	0.50216	0.033959	0.49062
One-way ANOVA	anova	Jung	theta=0	theta=2	8	0.53357	0.00138504	0.00138641	0.045555	0.53382	0.0496982	0.55082
Cox Proportional Hazards Regression	coxph	Jung	HR=1	HR=2	86	0.506479	0.00138504	0.00102029	0.0610127	0.42992	0.0549496	0.4095
Two Negative Binomial Test	anova.nb	Jung	logFC=0	logFC=log2	18	0.519856	0.00138504	0.00147231	0.0659834	0.54116	0.074275	0.56438
