# Supplementary material for: Computing Power and Sample Size for the False Discovery Rate in Multiple Applications
Source: Genes (Basel). 2024 Mar 7;15(3):344. doi: 10.3390/genes15030344 (PMC10970028; doi:10.3390/genes15030344)
Supplement: Supplementary file 1 [file genes-15-00344-s001.zip › FDRSamplesize2-simulation-script.R]

##############################################
# FDR Sample Size Simulation Study
# 2024-02-21


##############################################
# Initial Set-Up
rm(list=ls())
options(stringsAsFactors=F)

# pack.list=installed.packages()
# if (!("FDRsampsize2"%in%rownames(pack.list)))
#   install.packages("FDRsamplesize2")
# if (!("VGAM"%in%rownames(pack.list)))
#   install.packages("VGAM")
# if (!("survival"%in%rownames(pack.list)))
#   install.packages("survival")
# if (!("MASS"%in%rownames(pack.list)))
#   install.packages("MASS")
library("FDRsamplesize2")
library("VGAM")
library("survival")
library("MASS")

##################################
# Shared settings for all sims

req.fdr = 0.05  # requested FDR
req.pwr = 0.50  # requested average power
pi0.hat="BH"    # method for pi0 hat estimation ("HH","HM","BH","Jung")
m0=950          # number of features with true null
m1=50           # number of features with false null
m=m1+m0         # total number of features
B=1000          # number of simulation replications
seed0=367       # initial seed for random number generation

set.seed(seed0) # set seed for random number generation

#####################################
# Simulation for two proportion z-test

p1=rep(c(0.5,0.7),c(m0,m1)) # proportion for each binary feature in pop 1
p2=rep(0.5,m)               # proportion for each binary feature in pop 2  
null=(p1==p2)               # indicates whether null is true for each feature

# compute sample size
comp.pwr=n.fdr.twoprop(req.fdr,req.pwr,p1,p2,pi0.hat=pi0.hat)

# initialize simulation results
pwr.sim=rep(NA,B) # power from using FDR method to determine significance
fdr.sim=rep(NA,B) # FDR from using FDR method
alp.sim=rep(NA,B) # p-value threshold from FDR method

pwr.sim2=rep(NA,B) # power from using fixed alpha from power calculation
fdr.sim2=rep(NA,B) # FDR from using fixed alpha from power calculation
alp.sim2=rep(NA,B) # fixed alpha from power calculation

for (b in 1:B) # Simulation loop
{
  X1=rbinom(m0+m1,comp.pwr$n,p1)  # simulate data for group 1
  X2=rbinom(m0+m1,comp.pwr$n,p2)  # simulate data for group 2
  p=rep(NA,m)                         # initialize p-values for all m features
  for (i in 1:m)                      # comparison of all features for this sim rep
  {
    res=prop.test(c(X1[i],X2[i]),         # perform prop.test
                  rep(comp.pwr$n,2))
    p[i]=res$p.value                      # extract p-value
  }                                   # end comparison of all features for this sim rep
  
  fdr.res=p.adjust(p,method="fdr")    # compute BH95 FDR adjusted p-values
  if (pi0.hat!="BH")                  # incorporate pi0 hat for non-BH95 methods
    fdr.res=min(1,2*mean(p))*fdr.res 
  
  sig=(fdr.res<req.fdr)               # define significance by FDR method for this sim rep
  tbl=table(sig,null)                 # construct 2x2 truth table this sim rep
  pwr.sim[b]=tbl[2,1]/sum(tbl[,1])    # extract average power for this sim rep
  fdr.sim[b]=tbl[2,2]/sum(tbl[2,])    # extract FDR for this sim rep
  alp.sim[b]=max(p[fdr.res<=req.fdr]) # extract alpha for this sim rep
  
  sig2=(p<comp.pwr$alpha)         # define significance by computed alpha for this sim rep
  tbl2=table(sig2,null)               # extract average power for this sim rep
  pwr.sim2[b]=tbl2[2,1]/sum(tbl2[,1]) # extract average power for this sim rep
  fdr.sim2[b]=tbl2[2,2]/sum(tbl2[2,]) # extract FDR for this sim rep
  alp.sim2[b]=comp.pwr$alpha      # extract alpha for this sim rep
  
}

sim.res1=c(stat.test="prop.test",
           pi0.method=pi0.hat,
           null.params="p1=p2=0.50",
           alt.params="p1=0.50; p2=0.70",
           computed.n=comp.pwr$n,
           computed.power=comp.pwr$computed.avepow,
           computed.alpha=comp.pwr$alpha,
           fixed.alpha.sim.FDR=mean(fdr.sim2),
           fixed.alpha.sim.avepow=mean(pwr.sim2),
           FDR.method.sim.alpha=mean(alp.sim),
           FDR.method.sim.FDR=mean(fdr.sim),
           FDR.method.sim.avepow=mean(pwr.sim))

# Optional code to save all simulation output
sim.res1.list <- list(comp.pwr, alp.sim, fdr.sim, pwr.sim,
                      alp.sim2, fdr.sim2, pwr.sim2)
names(sim.res1.list) <- c("ComputedPower", "FDR_alpha", "FDR_FDR",
                          "FDR_AvePower", "Fixed_alpha", "Fixed_FDR",
                          "Fixed_AvePower")
save(sim.res1.list, file=paste0("sim1_",pi0.hat,".RData"))

#########################################
# Simulation for two-sample t-test

delta=rep(c(0,0.50),c(m0,m1))
null=(delta==0)
comp.pwr=n.fdr.ttest(req.fdr,req.pwr,delta)
n=comp.pwr$n

# initialize simulation results
pwr.sim=rep(NA,B) # power from using FDR method to determine significance
fdr.sim=rep(NA,B) # FDR from using FDR method
alp.sim=rep(NA,B) # p-value threshold from FDR method

pwr.sim2=rep(NA,B) # power from using fixed alpha from power calculation
fdr.sim2=rep(NA,B) # FDR from using fixed alpha from power calculation
alp.sim2=rep(NA,B) # fixed alpha from power calculation

for (b in 1:B) # Simulation loop
{
  X1=matrix(rnorm(n*m),m,n) # simulate data for group 1
  X2=matrix(rnorm(n*m),m,n) # simulate data for group 2
  X2[!null,]=X2[!null,]+delta[!null]  # add shift for non-null features
  
  
  p=rep(NA,m)                         # initialize p-values for all m features
  for (i in 1:m)                      # comparison of all features for this sim rep
  {
    res=t.test(X1[i,],X2[i,])           # perform t.test
    p[i]=res$p.value                    # extract p-value
  }                                   # end comparison of all features for this sim rep
  
  fdr.res=p.adjust(p,method="fdr")    # compute BH95 FDR adjusted p-values
  if (pi0.hat!="BH")                  # incorporate pi0 hat for non-BH95 methods
    fdr.res=min(1,2*mean(p))*fdr.res 
  
  sig=(fdr.res<req.fdr)               # define significance by FDR method for this sim rep
  tbl=table(sig,null)                 # construct 2x2 truth table this sim rep
  pwr.sim[b]=tbl[2,1]/sum(tbl[,1])    # extract average power for this sim rep
  fdr.sim[b]=tbl[2,2]/sum(tbl[2,])    # extract FDR for this sim rep
  alp.sim[b]=max(p[fdr.res<=req.fdr]) # extract alpha for this sim rep
  
  sig2=(p<comp.pwr$alpha)             # define significance by computed alpha for this sim rep
  tbl2=table(sig2,null)               # extract average power for this sim rep
  pwr.sim2[b]=tbl2[2,1]/sum(tbl2[,1]) # extract average power for this sim rep
  fdr.sim2[b]=tbl2[2,2]/sum(tbl2[2,]) # extract FDR for this sim rep
  alp.sim2[b]=comp.pwr$alpha          # extract alpha for this sim rep
  
  
}

sim.res2=c(stat.test="t.test",
           pi0.method=pi0.hat,
           null.params="delta=0",
           alt.params="delta=0.50*sigma",
           computed.n=comp.pwr$n,
           computed.power=comp.pwr$computed.avepow,
           computed.alpha=comp.pwr$alpha,
           fixed.alpha.sim.FDR=mean(fdr.sim2),
           fixed.alpha.sim.avepow=mean(pwr.sim2),
           FDR.method.sim.alpha=mean(alp.sim),
           FDR.method.sim.FDR=mean(fdr.sim),
           FDR.method.sim.avepow=mean(pwr.sim))

# Optional code to save all simulation output
sim.res2.list <- list(comp.pwr, alp.sim, fdr.sim, pwr.sim,
                      alp.sim2, fdr.sim2, pwr.sim2)
names(sim.res2.list) <- c("ComputedPower", "FDR_alpha", "FDR_FDR",
                          "FDR_AvePower", "Fixed_alpha", "Fixed_FDR",
                          "Fixed_AvePower")
save(sim.res2.list, file=paste0("sim2_",pi0.hat,".RData"))


#########################################
# Simulation for rank-sum test

delta=rep(c(0,0.50),c(m0,m1))                # specify shift in normal for alternative
z1=qnorm(1:1000/1001)                        # generate vector of N(0,1) to compute Noether p parameter
z2=qnorm(1:1000/1001,delta[m0+1])            # generate vector of N(delta,1) to compute Noether p parameter
Z1=matrix(z1,length(z1),length(z1),byrow=T)  # put z1 in a matrix to compute Noether p parameter
Z2=matrix(z2,length(z2),length(z2),byrow=F)  # put z2 in a matrix to compute Noether p parameter
p.alt=mean(Z2>Z1)                            # compute Noether p parameter for alternative
p=rep(c(0.5,p.alt),c(m0,m1))                 # generate p vector for null and alternative


null=(delta==0)
comp.pwr=n.fdr.ranksum(req.fdr,req.pwr,p)
n=comp.pwr$n

# initialize simulation results
pwr.sim=rep(NA,B) # power from using FDR method to determine significance
fdr.sim=rep(NA,B) # FDR from using FDR method
alp.sim=rep(NA,B) # p-value threshold from FDR method

pwr.sim2=rep(NA,B) # power from using fixed alpha from power calculation
fdr.sim2=rep(NA,B) # FDR from using fixed alpha from power calculation
alp.sim2=rep(NA,B) # fixed alpha from power calculation

for (b in 1:B) # Simulation loop
{
  X1=matrix(rnorm(n*m),m,n) # simulate data for group 1
  X2=matrix(rnorm(n*m),m,n) # simulate data for group 2
  X2[!null,]=X2[!null,]+delta[!null]  # add shift for non-null features
  
  
  p=rep(NA,m)                         # initialize p-values for all m features
  for (i in 1:m)                      # comparison of all features for this sim rep
  {
    res=wilcox.test(X1[i,],X2[i,])      # perform test
    p[i]=res$p.value                    # extract p-value
  }                                   # end comparison of all features for this sim rep
  
  fdr.res=p.adjust(p,method="fdr")    # compute BH95 FDR adjusted p-values
  if (pi0.hat!="BH")                  # incorporate pi0 hat for non-BH95 methods
    fdr.res=min(1,2*mean(p))*fdr.res 
  
  sig=(fdr.res<req.fdr)               # define significance by FDR method for this sim rep
  tbl=table(sig,null)                 # construct 2x2 truth table this sim rep
  pwr.sim[b]=tbl[2,1]/sum(tbl[,1])    # extract average power for this sim rep
  fdr.sim[b]=tbl[2,2]/sum(tbl[2,])    # extract FDR for this sim rep
  alp.sim[b]=max(p[fdr.res<=req.fdr]) # extract alpha for this sim rep
  
  sig2=(p<comp.pwr$alpha)         # define significance by computed alpha for this sim rep
  tbl2=table(sig2,null)               # extract average power for this sim rep
  pwr.sim2[b]=tbl2[2,1]/sum(tbl2[,1]) # extract average power for this sim rep
  fdr.sim2[b]=tbl2[2,2]/sum(tbl2[2,]) # extract FDR for this sim rep
  alp.sim2[b]=comp.pwr$alpha      # extract alpha for this sim rep
  
}

sim.res3=c(stat.test="ranksum.test",
           pi0.method=pi0.hat,
           null.params="p=0.50",
           alt.params=paste0("p=",p.alt),
           computed.n=n,
           computed.power=comp.pwr$computed.avepow,
           computed.alpha=comp.pwr$alpha,
           fixed.alpha.sim.FDR=mean(fdr.sim2),
           fixed.alpha.sim.avepow=mean(pwr.sim2),
           FDR.method.sim.alpha=mean(alp.sim),
           FDR.method.sim.FDR=mean(fdr.sim),
           FDR.method.sim.avepow=mean(pwr.sim))

# Optional code to save all simulation output
sim.res3.list <- list(comp.pwr, alp.sim, fdr.sim, pwr.sim,
                      alp.sim2, fdr.sim2, pwr.sim2)
names(sim.res3.list) <- c("ComputedPower", "FDR_alpha", "FDR_FDR",
                          "FDR_AvePower", "Fixed_alpha", "Fixed_FDR",
                          "Fixed_AvePower")
save(sim.res3.list, file=paste0("sim3_",pi0.hat,".RData"))

############################################
# Simulation of two-Poisson test


lam1=rep(c(10,15),c(m0,m1))  # proportion for each binary feature in pop 1
lam2=rep(10,m)               # proportion for each binary feature in pop 2  
null=(lam1==lam2)            # indicates whether null is true for each feature

rho=c(lam1/lam2)

# define power.poisson

power.poisson=function(n,alpha,lam1,lam2)
{
  p.bnm=lam1/(lam1+lam2) # binomial p
  N=qpois(0.999999,n*(lam1+lam2))
  m=length(N)
  pwr=rep(NA,m)
  for (i in 1:m)
  {
    rej.left=qbinom(alpha/2,1:N[i],0.5)
    p.left=pbinom(rej.left,1:N[i],0.5,F)
    too.high=(p.left>(alpha/2))
    rej.left[too.high]=rej.left[too.high]-1
    
    rej.right=(1:N[i])-rej.left
    
    temp.pwr=dpois(1:N[i],n*(lam1+lam2))*(pbinom(rej.left,1:N[i],p.bnm[i])+
                                            pbinom(rej.right-1,1:N[i],p.bnm[i],F))
    pwr[i]=sum(temp.pwr)
  }
  return(pwr)
}
n.fdr.poisson(req.fdr,req.pwr,rho,
              mu0=10,w=1,type="w",
              pi0.hat="HM") # should this be n.fdr.poisson?


# compute sample size
a=alpha.power.fdr(req.fdr,
                  req.pwr,
                  pi0=mean(null),
                  pi0.hat)
comp.pwr=find.sample.size(a,req.pwr,
                          average.power.li,
                          rho=rho,
                          mu0=lam2,w=1,
                          type="w")


# initialize simulation results
pwr.sim=rep(NA,B) # power from using FDR method to determine significance
fdr.sim=rep(NA,B) # FDR from using FDR method
alp.sim=rep(NA,B) # p-value threshold from FDR method

pwr.sim2=rep(NA,B) # power from using fixed alpha from power calculation
fdr.sim2=rep(NA,B) # FDR from using fixed alpha from power calculation
alp.sim2=rep(NA,B) # fixed alpha from power calculation

for (b in 1:B) # Simulation loop
{
  X1=rpois(m*comp.pwr$n,lam1)         # simulate data for group 1
  X2=rpois(m*comp.pwr$n,lam2)         # simulate data for group 2
  X1=matrix(X1,m,comp.pwr$n)
  X2=matrix(X2,m,comp.pwr$n)
  p=rep(NA,m)                         # initialize p-values for all m features
  for (i in 1:m)                      # comparison of all features for this sim rep
  {
    res=poisson.test(c(sum(X1[i,]),     # perform the test using relationship of Poisson to binomial
                       sum(X2[i,])))
    #res=binom.test(sum(X1[i,]),
    #               sum(X1[i,])+sum(X2[i,]))
    p[i]=res$p.value                  # extract p-value
  }                                   # end comparison of all features for this sim rep
  
  fdr.res=p.adjust(p,method="fdr")    # compute BH95 FDR adjusted p-values
  if (pi0.hat!="BH")                  # incorporate pi0 hat for non-BH95 methods
    fdr.res=min(1,2*mean(p))*fdr.res 
  
  sig=(fdr.res<req.fdr)               # define significance by FDR method for this sim rep
  tbl=table(sig,null)                 # construct 2x2 truth table this sim rep
  pwr.sim[b]=tbl[2,1]/sum(tbl[,1])    # extract average power for this sim rep
  fdr.sim[b]=tbl[2,2]/sum(tbl[2,])    # extract FDR for this sim rep
  alp.sim[b]=max(p[fdr.res<=req.fdr]) # extract alpha for this sim rep
  
  sig2=(p<comp.pwr$alpha)         # define significance by computed alpha for this sim rep
  tbl2=table(sig2,null)               # extract average power for this sim rep
  pwr.sim2[b]=tbl2[2,1]/sum(tbl2[,1]) # extract average power for this sim rep
  fdr.sim2[b]=tbl2[2,2]/sum(tbl2[2,]) # extract FDR for this sim rep
  alp.sim2[b]=comp.pwr$alpha      # extract alpha for this sim rep
  
}

sim.res4=c(stat.test="poisson.test",
           pi0.method=pi0.hat,
           null.params="lam1=lam2=10",
           alt.params="lam1=10; lam2=15",
           computed.n=comp.pwr$n,
           computed.power=comp.pwr$computed.avepow,
           computed.alpha=comp.pwr$alpha,
           fixed.alpha.sim.FDR=mean(fdr.sim2),
           fixed.alpha.sim.avepow=mean(pwr.sim2),
           FDR.method.sim.alpha=mean(alp.sim),
           FDR.method.sim.FDR=mean(fdr.sim),
           FDR.method.sim.avepow=mean(pwr.sim))

# Optional code to save all simulation output
sim.res4.list <- list(comp.pwr, alp.sim, fdr.sim, pwr.sim,
                      alp.sim2, fdr.sim2, pwr.sim2)
names(sim.res4.list) <- c("ComputedPower", "FDR_alpha", "FDR_FDR",
                          "FDR_AvePower", "Fixed_alpha", "Fixed_FDR",
                          "Fixed_AvePower")
save(sim.res4.list, file=paste0("sim4_",pi0.hat,".RData"))


############################################
# Simulation of the t-test for non-zero correlation

rho=rep(c(0,0.5),c(m0,m1))
null=(rho==0)
comp.pwr=n.fdr.tcorr(req.fdr, req.pwr, rho)
n=comp.pwr$n

# initialize simulation results
pwr.sim=rep(NA,B) # power from using FDR method to determine significance
fdr.sim=rep(NA,B) # FDR from using FDR method
alp.sim=rep(NA,B) # p-value threshold from FDR method

pwr.sim2=rep(NA,B) # power from using fixed alpha from power calculation
fdr.sim2=rep(NA,B) # FDR from using fixed alpha from power calculation
alp.sim2=rep(NA,B) # fixed alpha from power calculation

for (b in 1:B) # Simulation loop
{
  X1=matrix(rnorm(n*m),m,n) # simulate data for group 1
  X2=matrix(rnorm(n*m),m,n) # simulate data for group 2
  X2[!null,]=matrix(rnorm((n*m1), .5*X1[!null,], sqrt(1-.5^2)),m1,n) # add correlation shift for non-null features N(rho*x,sqrt(1-rho^2))
  
  p=rep(NA,m)                         # initialize p-values for all m features
  for (i in 1:m)                      # comparison of all features for this sim rep
  {
    res=cor.test(X1[i,],X2[i,])           # perform t.test
    p[i]=res$p.value                    # extract p-value
  }                                   # end comparison of all features for this sim rep
  
  fdr.res=p.adjust(p,method="fdr")    # compute BH95 FDR adjusted p-values
  if (pi0.hat!="BH")                  # incorporate pi0 hat for non-BH95 methods
    fdr.res=min(1,2*mean(p))*fdr.res 
  
  sig=(fdr.res<req.fdr)               # define significance by FDR method for this sim rep
  tbl=table(sig,null)                 # construct 2x2 truth table this sim rep
  pwr.sim[b]=tbl[2,1]/sum(tbl[,1])    # extract average power for this sim rep
  fdr.sim[b]=tbl[2,2]/sum(tbl[2,])    # extract FDR for this sim rep
  alp.sim[b]=max(p[fdr.res<=req.fdr]) # extract alpha for this sim rep
  
  sig2=(p<comp.pwr$alpha)             # define significance by computed alpha for this sim rep
  tbl2=table(sig2,null)               # extract average power for this sim rep
  pwr.sim2[b]=tbl2[2,1]/sum(tbl2[,1]) # extract average power for this sim rep
  fdr.sim2[b]=tbl2[2,2]/sum(tbl2[2,]) # extract FDR for this sim rep
  alp.sim2[b]=comp.pwr$alpha          # extract alpha for this sim rep
  
  
}

sim.res5=c(stat.test="t.test",
           pi0.method=pi0.hat,
           null.params="rho=0",
           alt.params="rho=0.5",
           computed.n=comp.pwr$n,
           computed.power=comp.pwr$computed.avepow,
           computed.alpha=comp.pwr$alpha,
           fixed.alpha.sim.FDR=mean(fdr.sim2),
           fixed.alpha.sim.avepow=mean(pwr.sim2),
           FDR.method.sim.alpha=mean(alp.sim),
           FDR.method.sim.FDR=mean(fdr.sim),
           FDR.method.sim.avepow=mean(pwr.sim))

# Optional code to save all simulation output
sim.res5.list <- list(comp.pwr, alp.sim, fdr.sim, pwr.sim,
                      alp.sim2, fdr.sim2, pwr.sim2)
names(sim.res5.list) <- c("ComputedPower", "FDR_alpha", "FDR_FDR",
                          "FDR_AvePower", "Fixed_alpha", "Fixed_FDR",
                          "Fixed_AvePower")
save(sim.res5.list, file=paste0("sim5_",pi0.hat,".RData"))

##########################################
# Simulation for sign test
library(VGAM)
med=rep(c(0, 0.3), c(m0, m1))
X <- c(rlaplace(m0, location=0), rlaplace(m1, location=0.3))
p.alt=1-dlaplace(0, location=0.3) # P(X>0)=1-F(0) for Laplace(location=0.3)
p=rep(c(0.5, p.alt), c(m0, m1))

null=(p==0.5)
comp.pwr=n.fdr.signtest(req.fdr,req.pwr,p)
n=comp.pwr$n

# initialize simulation results
pwr.sim=rep(NA,B) # power from using FDR method to determine significance
fdr.sim=rep(NA,B) # FDR from using FDR method
alp.sim=rep(NA,B) # p-value threshold from FDR method

pwr.sim2=rep(NA,B) # power from using fixed alpha from power calculation
fdr.sim2=rep(NA,B) # FDR from using fixed alpha from power calculation
alp.sim2=rep(NA,B) # fixed alpha from power calculation

for (b in 1:B) # Simulation loop
{
  X1=matrix(rlaplace(n*m0, location=0, scale=1), n, m0)
  X2=matrix(rlaplace(n*m1, location=0.3, scale=1), n, m1)
  X=cbind(X1, X2)
  X.t <- t(X)
  
  p=rep(NA,m)                         # initialize p-values for all m features
  for (i in 1:m)                      # comparison of all features for this sim rep
  {
    B.gm=length(which(X.t[i,]>0))
    N.nt=n-length(which(X.t[i,]==0))
    res=binom.test(B.gm, N.nt, p=0.5)      # perform test
    p[i]=res$p.value                    # extract p-value
  }                                   # end comparison of all features for this sim rep
  
  fdr.res=p.adjust(p,method="fdr")    # compute BH95 FDR adjusted p-values
  if (pi0.hat!="BH")                  # incorporate pi0 hat for non-BH95 methods
    fdr.res=min(1,2*mean(p))*fdr.res 
  
  sig=(fdr.res<req.fdr)               # define significance by FDR method for this sim rep
  tbl=table(sig,null)                 # construct 2x2 truth table this sim rep
  pwr.sim[b]=tbl[2,1]/sum(tbl[,1])    # extract average power for this sim rep
  fdr.sim[b]=tbl[2,2]/sum(tbl[2,])    # extract FDR for this sim rep
  alp.sim[b]=max(p[fdr.res<=req.fdr]) # extract alpha for this sim rep
  
  sig2=(p<comp.pwr$alpha)         # define significance by computed alpha for this sim rep
  tbl2=table(sig2,null)               # extract average power for this sim rep
  pwr.sim2[b]=tbl2[2,1]/sum(tbl2[,1]) # extract average power for this sim rep
  fdr.sim2[b]=tbl2[2,2]/sum(tbl2[2,]) # extract FDR for this sim rep
  alp.sim2[b]=comp.pwr$alpha      # extract alpha for this sim rep
  
}

sim.res6=c(stat.test="sign.test",
           pi0.method=pi0.hat,
           null.params="p=0.50",
           alt.params=paste0("p=",p.alt),
           computed.n=n,
           computed.power=comp.pwr$computed.avepow,
           computed.alpha=comp.pwr$alpha,
           fixed.alpha.sim.FDR=mean(fdr.sim2),
           fixed.alpha.sim.avepow=mean(pwr.sim2),
           FDR.method.sim.alpha=mean(alp.sim),
           FDR.method.sim.FDR=mean(fdr.sim),
           FDR.method.sim.avepow=mean(pwr.sim))

# Optional code to save all simulation output
sim.res6.list <- list(comp.pwr, alp.sim, fdr.sim, pwr.sim,
                      alp.sim2, fdr.sim2, pwr.sim2)
names(sim.res6.list) <- c("ComputedPower", "FDR_alpha", "FDR_FDR",
                          "FDR_AvePower", "Fixed_alpha", "Fixed_FDR",
                          "Fixed_AvePower")
save(sim.res6.list, file=paste0("sim6_",pi0.hat,".RData"))


##########################################
# Simulation for signed-rank test

library(VGAM)
shift=rep(c(0, 0.3), c(m0, m1))
X <- rlaplace(m,0,1)+shift
p.alt <- 1-0.5*exp(-0.3) # for the alternative
p.prime.alt <- 1-0.5*(1+0.3)*exp(-2*0.3) # for the alternative
p1 <- rep(c(0.5, p.alt), c(m0, m1))
p2 <- rep(c(0.5, p.prime.alt), c(m0, m1))

null=(shift==0)
# compute sample size
comp.pwr=n.fdr.signrank(req.fdr,req.pwr,p1,p2)
n=comp.pwr$n

# initialize simulation results
pwr.sim=rep(NA,B) # power from using FDR method to determine significance
fdr.sim=rep(NA,B) # FDR from using FDR method
alp.sim=rep(NA,B) # p-value threshold from FDR method

pwr.sim2=rep(NA,B) # power from using fixed alpha from power calculation
fdr.sim2=rep(NA,B) # FDR from using fixed alpha from power calculation
alp.sim2=rep(NA,B) # fixed alpha from power calculation

for (b in 1:B) # Simulation loop
{
  shift=rep(c(0, 0.3), c(m0, m1))
  X <- matrix(rlaplace(n*m), m, n) + shift
  
  p=rep(NA,m)                         # initialize p-values for all m features
  for (i in 1:m)                      # comparison of all features for this sim rep
  {
    res=wilcox.test(X[i,])      # perform test
    p[i]=res$p.value                    # extract p-value
  }                                   # end comparison of all features for this sim rep
  
  fdr.res=p.adjust(p,method="fdr")    # compute BH95 FDR adjusted p-values
  if (pi0.hat!="BH")                  # incorporate pi0 hat for non-BH95 methods
    fdr.res=min(1,2*mean(p))*fdr.res 
  
  sig=(fdr.res<req.fdr)               # define significance by FDR method for this sim rep
  tbl=table(sig,null)                 # construct 2x2 truth table this sim rep
  pwr.sim[b]=tbl[2,1]/sum(tbl[,1])    # extract average power for this sim rep
  fdr.sim[b]=tbl[2,2]/sum(tbl[2,])    # extract FDR for this sim rep
  alp.sim[b]=max(p[fdr.res<=req.fdr]) # extract alpha for this sim rep
  
  sig2=(p<comp.pwr$alpha)         # define significance by computed alpha for this sim rep
  tbl2=table(sig2,null)               # extract average power for this sim rep
  pwr.sim2[b]=tbl2[2,1]/sum(tbl2[,1]) # extract average power for this sim rep
  fdr.sim2[b]=tbl2[2,2]/sum(tbl2[2,]) # extract FDR for this sim rep
  alp.sim2[b]=comp.pwr$alpha      # extract alpha for this sim rep
  
}

sim.res7=c(stat.test="signed.rank.test",
           pi0.method=pi0.hat,
           null.params="p=p'=0.50",
           alt.params=paste0("p=",p.alt, ", p'=", p.prime.alt),
           computed.n=n,
           computed.power=comp.pwr$computed.avepow,
           computed.alpha=comp.pwr$alpha,
           fixed.alpha.sim.FDR=mean(fdr.sim2),
           fixed.alpha.sim.avepow=mean(pwr.sim2),
           FDR.method.sim.alpha=mean(alp.sim),
           FDR.method.sim.FDR=mean(fdr.sim),
           FDR.method.sim.avepow=mean(pwr.sim))

# Optional code to save all simulation output
sim.res7.list <- list(comp.pwr, alp.sim, fdr.sim, pwr.sim,
                      alp.sim2, fdr.sim2, pwr.sim2)
names(sim.res7.list) <- c("ComputedPower", "FDR_alpha", "FDR_FDR",
                          "FDR_AvePower", "Fixed_alpha", "Fixed_FDR",
                          "Fixed_AvePower")
save(sim.res7.list, file=paste0("sim7_",pi0.hat,".RData"))


#########################################
# Simulation for Fisher's Exact Test

p1=rep(0.5, times=m)
# detect OR=2
p.alt <- 1/(1+exp(-(log(2))))
p2=rep(c(0.5, p.alt), times=c(m0,m1))
null=(p1==p2)
# compute sample size - note, this is the slowest sample size calculation
comp.pwr=n.fdr.fisher(req.fdr, req.pwr, p1 = p1, p2 = p2, alternative = "two.sided", pi0.hat = pi0.hat)

# initialize simulation results
pwr.sim=rep(NA,B) # power from using FDR method to determine significance
fdr.sim=rep(NA,B) # FDR from using FDR method
alp.sim=rep(NA,B) # p-value threshold from FDR method

pwr.sim2=rep(NA,B) # power from using fixed alpha from power calculation
fdr.sim2=rep(NA,B) # FDR from using fixed alpha from power calculation
alp.sim2=rep(NA,B) # fixed alpha from power calculation

for (b in 1:B) # Simulation loop
{
  X1=matrix(rbinom(m*comp.pwr$n,1, 0.5), comp.pwr$n, m)  # simulate data for group 1
  X2.m0=matrix(rbinom(m0*comp.pwr$n, 1, 0.5), comp.pwr$n, m0)
  X2.m1=matrix(rbinom(m1*comp.pwr$n,1,p.alt), comp.pwr$n, m1)
  X2 <- cbind(X2.m0, X2.m1)
  
  p=rep(NA,m)                         # initialize p-values for all m features
  for (i in 1:m)                      # comparison of all features for this sim rep
  {
    x1=sum(X1[,i])
    x2=sum(X2[,i])
    nx1=nrow(X1)
    nx2=nrow(X2)
    tbl=matrix(c(x1,nx1-x1,x2,nx2-x2),2,2)
    res=fisher.test(tbl)               # perform fisher.test
    p[i]=res$p.value                        # extract p-value
  }                                   # end comparison of all features for this sim rep
  
  fdr.res=p.adjust(p,method="fdr")    # compute BH95 FDR adjusted p-values
  if (pi0.hat!="BH")                  # incorporate pi0 hat for non-BH95 methods
    fdr.res=min(1,2*mean(p))*fdr.res 
  
  sig=factor(fdr.res<req.fdr, levels=c("FALSE", "TRUE"))               # define significance by FDR method for this sim rep
  tbl=table(sig,null)                 # construct 2x2 truth table this sim rep
  pwr.sim[b]=tbl[2,1]/sum(tbl[,1])    # extract average power for this sim rep
  fdr.sim[b]=tbl[2,2]/sum(tbl[2,])    # extract FDR for this sim rep
  alp.sim[b]=max(p[fdr.res<=req.fdr]) # extract alpha for this sim rep
  
  sig2=factor(p<comp.pwr$alpha, levels=c("FALSE", "TRUE"))         # define significance by computed alpha for this sim rep
  tbl2=table(sig2,null)               # extract average power for this sim rep
  pwr.sim2[b]=tbl2[2,1]/sum(tbl2[,1]) # extract average power for this sim rep
  fdr.sim2[b]=tbl2[2,2]/sum(tbl2[2,]) # extract FDR for this sim rep
  alp.sim2[b]=comp.pwr$alpha      # extract alpha for this sim rep
  
}

sim.res8=c(stat.test="fisher.test",
           pi0.method=pi0.hat,
           null.params="p1=p2=0.50",
           alt.params="p1=0.50; p2=0.667",
           computed.n=comp.pwr$n,
           computed.power=comp.pwr$computed.avepow,
           computed.alpha=comp.pwr$alpha,
           fixed.alpha.sim.FDR=mean(fdr.sim2),
           fixed.alpha.sim.avepow=mean(pwr.sim2),
           FDR.method.sim.alpha=mean(alp.sim),
           FDR.method.sim.FDR=mean(fdr.sim),
           FDR.method.sim.avepow=mean(pwr.sim))

# Optional code to save all simulation output
sim.res8.list <- list(comp.pwr, alp.sim, fdr.sim, pwr.sim,
                      alp.sim2, fdr.sim2, pwr.sim2)
names(sim.res8.list) <- c("ComputedPower", "FDR_alpha", "FDR_FDR",
                          "FDR_AvePower", "Fixed_alpha", "Fixed_FDR",
                          "Fixed_AvePower")
save(sim.res8.list, file=paste0("sim8_",pi0.hat,".RData"))


##############################################
# Simulation for one-way ANOVA

theta=rep(c(0,2),c(m0,m1))
null=(theta==0)
comp.pwr <- n.fdr.oneway(fdr = req.fdr, pwr = req.pwr,
                         theta = theta, k = 2, pi0.hat = pi0.hat)
n=comp.pwr$n

# initialize simulation results
pwr.sim=rep(NA,B) # power from using FDR method to determine significance
fdr.sim=rep(NA,B) # FDR from using FDR method
alp.sim=rep(NA,B) # p-value threshold from FDR method

pwr.sim2=rep(NA,B) # power from using fixed alpha from power calculation
fdr.sim2=rep(NA,B) # FDR from using fixed alpha from power calculation
alp.sim2=rep(NA,B) # fixed alpha from power calculation

for (b in 1:B) # Simulation loop
{
  x.grp <- rep(c("grp1", "grp2"), times=c(n,n))
  y.null <- matrix(rnorm((2*n)*m0, mean=min(theta)), 2*n, m0)
  y.alt <- matrix(NA, 2*n, m1)
  for(i in 1:m1){
    y.alt[,i] <- c(rnorm(n, mean=min(theta)), rnorm(n, mean=max(theta)))
  }
  y.full <- cbind(y.null, y.alt)
  
  p=rep(NA,m)                         # initialize p-values for all m features
  for (i in 1:m)                      # comparison of all features for this sim rep
  {
    res=anova(lm(y.full[,i]~x.grp))          # perform anova
    p[i]=res$`Pr(>F)`[1]                  # extract p-value
  }                                   # end comparison of all features for this sim rep
  
  fdr.res=p.adjust(p,method="fdr")    # compute BH95 FDR adjusted p-values
  if (pi0.hat!="BH")                  # incorporate pi0 hat for non-BH95 methods
    fdr.res=min(1,2*mean(p))*fdr.res 
  
  sig=(fdr.res<req.fdr)               # define significance by FDR method for this sim rep
  tbl=table(sig,null)                 # construct 2x2 truth table this sim rep
  pwr.sim[b]=tbl[2,1]/sum(tbl[,1])    # extract average power for this sim rep
  fdr.sim[b]=tbl[2,2]/sum(tbl[2,])    # extract FDR for this sim rep
  alp.sim[b]=max(p[fdr.res<=req.fdr]) # extract alpha for this sim rep
  
  sig2=(p<comp.pwr$alpha)             # define significance by computed alpha for this sim rep
  tbl2=table(sig2,null)               # extract average power for this sim rep
  pwr.sim2[b]=tbl2[2,1]/sum(tbl2[,1]) # extract average power for this sim rep
  fdr.sim2[b]=tbl2[2,2]/sum(tbl2[2,]) # extract FDR for this sim rep
  alp.sim2[b]=comp.pwr$alpha          # extract alpha for this sim rep
  
  
}

sim.res9=c(stat.test="ANOVA",
           pi0.method=pi0.hat,
           null.params="theta=0",
           alt.params="theta=2",
           computed.n=comp.pwr$n,
           computed.power=comp.pwr$computed.avepow,
           computed.alpha=comp.pwr$alpha,
           fixed.alpha.sim.FDR=mean(fdr.sim2),
           fixed.alpha.sim.avepow=mean(pwr.sim2),
           FDR.method.sim.alpha=mean(alp.sim),
           FDR.method.sim.FDR=mean(fdr.sim),
           FDR.method.sim.avepow=mean(pwr.sim))

# Optional code to save all simulation output
sim.res9.list <- list(comp.pwr, alp.sim, fdr.sim, pwr.sim,
                      alp.sim2, fdr.sim2, pwr.sim2)
names(sim.res9.list) <- c("ComputedPower", "FDR_alpha", "FDR_FDR",
                          "FDR_AvePower", "Fixed_alpha", "Fixed_FDR",
                          "Fixed_AvePower")
save(sim.res9.list, file=paste0("sim9_",pi0.hat,".RData"))


######################################################
# Simulation for Cox Proportional Hazards Regression

log.HR=log(rep(c(1,2), c(m0, m1)))
v=rep(0.25,m)
null=(log.HR==0)
comp.pwr <- n.fdr.coxph(fdr=req.fdr, pwr=req.pwr,
                        logHR=log.HR, v=v, pi0.hat=pi0.hat)
n=comp.pwr$n

#B<-100
# initialize simulation results
pwr.sim=rep(NA,B) # power from using FDR method to determine significance
fdr.sim=rep(NA,B) # FDR from using FDR method
alp.sim=rep(NA,B) # p-value threshold from FDR method

pwr.sim2=rep(NA,B) # power from using fixed alpha from power calculation
fdr.sim2=rep(NA,B) # FDR from using fixed alpha from power calculation
alp.sim2=rep(NA,B) # fixed alpha from power calculation

for (b in 1:B) # Simulation loop
{
  x.grp <- rep(c(0, 1), times=c(n/2,n/2))
  lp.null=exp(min(log.HR)*x.grp) 
  lp.alt=exp(max(log.HR)*x.grp)
  cens <- rep(1, times=n) # No censoring
  lambda = 1
  
  u.mat <- matrix(runif(n*m), n, m, byrow=F) # Exponential Cox Model: https://www.ncbi.nlm.nih.gov/pmc/articles/PMC3546387/
  surv.func <- function(x, lambda, lp){
    out <- -log(x)/(lambda*lp)
  }
  surv.m0 <- apply(u.mat[,1:m0], 2, surv.func, lambda=lambda, lp=lp.null)
  surv.m1 <- apply(u.mat[,(m0+1):m], 2, surv.func, lambda=lambda, lp=lp.alt)
  surv.tot <- cbind(surv.m0, surv.m1)
  
  p=rep(NA,m)                         # initialize p-values for all m features
  for (i in 1:m)                      # comparison of all features for this sim rep
  {
    res=summary(coxph(Surv(surv.tot[,i], cens)~x.grp)) # fit cox model
    p[i]=res$coefficients[5]                # extract p-value
  }                                   # end comparison of all features for this sim rep
  
  fdr.res=p.adjust(p,method="fdr")    # compute BH95 FDR adjusted p-values
  if (pi0.hat!="BH")                  # incorporate pi0 hat for non-BH95 methods
    fdr.res=min(1,2*mean(p))*fdr.res 
  
  sig=factor(fdr.res<req.fdr, levels=c("FALSE", "TRUE"))               # define significance by FDR method for this sim rep
  tbl=table(sig,null)                 # construct 2x2 truth table this sim rep
  pwr.sim[b]=tbl[2,1]/sum(tbl[,1])    # extract average power for this sim rep
  fdr.sim[b]=tbl[2,2]/sum(tbl[2,])    # extract FDR for this sim rep
  alp.sim[b]=max(p[fdr.res<=req.fdr]) # extract alpha for this sim rep
  
  sig2=factor(p<comp.pwr$alpha, levels=c("FALSE", "TRUE"))             # define significance by computed alpha for this sim rep
  tbl2=table(sig2,null)               # extract average power for this sim rep
  pwr.sim2[b]=tbl2[2,1]/sum(tbl2[,1]) # extract average power for this sim rep
  fdr.sim2[b]=tbl2[2,2]/sum(tbl2[2,]) # extract FDR for this sim rep
  alp.sim2[b]=comp.pwr$alpha          # extract alpha for this sim rep
  
  
}

sim.res10=c(stat.test="coxph",
            pi0.method=pi0.hat,
            null.params="logHR=1",
            alt.params="logHR=2",
            computed.n=comp.pwr$n,
            computed.power=comp.pwr$computed.avepow,
            computed.alpha=comp.pwr$alpha,
            fixed.alpha.sim.FDR=mean(fdr.sim2),
            fixed.alpha.sim.avepow=mean(pwr.sim2),
            FDR.method.sim.alpha=mean(alp.sim),
            FDR.method.sim.FDR=mean(fdr.sim),
            FDR.method.sim.avepow=mean(pwr.sim))


# Optional code to save all simulation output
sim.res10.list <- list(comp.pwr, alp.sim, fdr.sim, pwr.sim,
                       alp.sim2, fdr.sim2, pwr.sim2)
names(sim.res10.list) <- c("ComputedPower", "FDR_alpha", "FDR_FDR",
                           "FDR_AvePower", "Fixed_alpha", "Fixed_FDR",
                           "Fixed_AvePower")
save(sim.res10.list, file=paste0("sim10_",pi0.hat,".RData"))

###################################################################
# Simulation for Comparison of Two Negative Binomial Distributions

logFC = log(rep(c(1,2),c(m0,m1)))
mu = rep(20,m)
sigma = rep(0.6,m)
comp.pwr <- n.fdr.negbin(fdr = req.fdr, pwr = req.pwr, log.fc = logFC,
                         mu = mu, sig = sigma, pi0.hat = pi0.hat)
n <- comp.pwr$n
null=(logFC==0)

# initialize simulation results
pwr.sim=rep(NA,B) # power from using FDR method to determine significance
fdr.sim=rep(NA,B) # FDR from using FDR method
alp.sim=rep(NA,B) # p-value threshold from FDR method

pwr.sim2=rep(NA,B) # power from using fixed alpha from power calculation
fdr.sim2=rep(NA,B) # FDR from using fixed alpha from power calculation
alp.sim2=rep(NA,B) # fixed alpha from power calculation

for (b in 1:B) # Simulation loop
{
  mu.overall=mu[1]      # overall mean across groups
  mu1=4*mu.overall/3 # two-fold change between groups
  mu2=2*mu.overall/3 
  # mu2=mu1          # comment out to simulate a null case
  
  cv=sigma[1]  # coefficient of variation for both groups
  
  vr1=(cv*mu1)^2 # variance = (cv*mean)^2
  vr2=(cv*mu2)^2
  
  pr1=mu1/vr1    # rnbinom prob = mean/variance
  pr2=mu2/vr2      
  
  size1=pr1*mu1/(1-pr1)  # size formula in help(rnbinom)
  size2=pr2*mu2/(1-pr2)
  
  # generate data for all reps
  #X1=matrix(rnbinom(m*2*n,size=size1,prob=pr1),m,2*n)
  X.null=matrix(rnbinom(m0*2*n,size=size1,prob=pr1),m0,2*n)
  X.alt1=matrix(rnbinom(m1*n,size=size1,prob=pr1),m1,n)
  X.alt2=matrix(rnbinom(m1*n,size=size2,prob=pr2),m1,n)
  X.alt=cbind(X.alt1, X.alt2)
  X=rbind(X.null,X.alt)
  grp=rep(1:2,each=n)
  
  
  p=rep(NA,m)                         # initialize p-values for all m features
  for (k in 1:m)                      # comparison of all features for this sim rep
  {
    x=X[k,]
    glm.res=glm.nb(x~grp)
    glm.null=glm.nb(x~1)
    glm.aov=anova(glm.res,glm.null)
    p[k] <- glm.aov$`Pr(Chi)`[2]
  }                                   # end comparison of all features for this sim rep
  
  fdr.res=p.adjust(p,method="fdr")    # compute BH95 FDR adjusted p-values
  if (pi0.hat!="BH")                  # incorporate pi0 hat for non-BH95 methods
    fdr.res=min(1,2*mean(p))*fdr.res 
  
  sig=factor(fdr.res<req.fdr, levels=c("FALSE", "TRUE"))               # define significance by FDR method for this sim rep
  tbl=table(sig,null)                 # construct 2x2 truth table this sim rep
  pwr.sim[b]=tbl[2,1]/sum(tbl[,1])    # extract average power for this sim rep
  fdr.sim[b]=tbl[2,2]/sum(tbl[2,])    # extract FDR for this sim rep
  alp.sim[b]=max(p[fdr.res<=req.fdr]) # extract alpha for this sim rep
  
  sig2=factor(p<comp.pwr$alpha, levels=c("FALSE", "TRUE"))             # define significance by computed alpha for this sim rep
  tbl2=table(sig2,null)               # extract average power for this sim rep
  pwr.sim2[b]=tbl2[2,1]/sum(tbl2[,1]) # extract average power for this sim rep
  fdr.sim2[b]=tbl2[2,2]/sum(tbl2[2,]) # extract FDR for this sim rep
  alp.sim2[b]=comp.pwr$alpha          # extract alpha for this sim rep
  
  
}

sim.res11=c(stat.test="two.negbinom",
            pi0.method=pi0.hat,
            null.params="logFC=0",
            alt.params="logFC=log2",
            computed.n=comp.pwr$n,
            computed.power=comp.pwr$computed.avepow,
            computed.alpha=comp.pwr$alpha,
            fixed.alpha.sim.FDR=mean(fdr.sim2),
            fixed.alpha.sim.avepow=mean(pwr.sim2),
            FDR.method.sim.alpha=mean(alp.sim),
            FDR.method.sim.FDR=mean(fdr.sim),
            FDR.method.sim.avepow=mean(pwr.sim))

# Optional code to save all simulation output
sim.res11.list <- list(comp.pwr, alp.sim, fdr.sim, pwr.sim,
                       alp.sim2, fdr.sim2, pwr.sim2)
names(sim.res11.list) <- c("ComputedPower", "FDR_alpha", "FDR_FDR",
                           "FDR_AvePower", "Fixed_alpha", "Fixed_FDR",
                           "Fixed_AvePower")
save(sim.res11.list, file=paste0("sim11_",pi0.hat,".RData"))

##################################################################
# Save Simulation Summary

all.sim.res<-rbind(sim.res1,sim.res2,sim.res3,sim.res4,sim.res5,
                   sim.res6, sim.res7, sim.res8, sim.res9, sim.res10,
                   sim.res11)
write.csv(all.sim.res, file=paste0("SimResults_", pi0.hat,".csv"))
